# Supplementary material for: Effect of rPET Content and Preform Heating/Cooling Conditions in the Stretch Blow Molding Process on Microcavitation and Solid-State Post-Condensation of vPET-rPET Blend: Part II—Statistical Analysis and Interpretation of Tests
Source: Materials (Basel). 2024 Dec 25;18(1):36. doi: 10.3390/ma18010036 (PMC11721359; doi:10.3390/ma18010036)
Supplement: Supplementary file 1 [file materials-18-00036-s001.zip]

Archive with 1 entries (1 files):
- materials-3377864-supplementary.pdf
